# Supplementary material for: In-depth insight into the short-term effect of floor management practice on young apple trees development and soil microbial biodiversity and activity
Source: PLoS One. 2025 Aug 7;20(8):e0329979. doi: 10.1371/journal.pone.0329979 (PMC12331084; doi:10.1371/journal.pone.0329979)
Supplement: S1 Table — Mean±SD, n = 3. Letters show statistically significant differences for p ≤ 0.05 (A-C for the same treatment in different timepoints, a-b for different treatments in the same timepoint). (XLSX) [file pone.0329979.s001.xlsx]

## Sheet: S1 Table
S1 Table. Dynamic and concentration of soil nutrients and chemical parameters as affected by the introduction of two kinds of living mulches. Mean±SD, n=3. Letters show statistically significant differences for p≤0.05 (A-C for the same treatment in different timepoints, a-b for different treatments in the same timepoint).
Parameter	Timepoint	Control	Mix1	Mix2
pH	Spring	5.2±0.0 C b	5.3±0.0 A a	5.2±0.1 A b
	Summer	5.6±0.1 A a	5.3±0.2 A ab	5.3±0.1 A b
	Autumn	5.4±0.1 B a	5.4±0.1 A a	5.3±0.2 A a
Salinity	Spring	0.6±0.0 A a	0.5±0.0 A a	0.4±0.0 A b
(g NaCl/l)	Summer	0.3±0.1 B b	0.4±0.1 B a	0.4±0.1 A ab
	Autumn	0.3±0.0 B b	0.4±0.0 B a	0.4±0.0 A ab
N-NO3 (g/l)	Spring	46.7±1.5 A b	62.3±3.1 A a	45.0±1.0 A b
	Summer	30.3±0.6 C b	54.7±8.5 A a	52.0±12.2 A a
	Autumn	39.0±2.6 B a	46.7±11.2 A a	45.7±3.8 A a
N-NH4 (g/l)	Spring	49.3±1.2 B a	37.0±10.8 B ab	29.3±3.8 B b
	Summer	113.3±5.8 A b	150.0±20.0 A ab	170.0±26.5 A a
	Autumn	28.7±1.5 C a	18.3±2.1 B b	28.3±2.1 B a
K (g/l)	Spring	167.7±7.1 A a	114.0±7.9 A b	105.7±5.5 B b
	Summer	139.3±32.7 A a	111.3±9.3 A a	134.0±18.4 A a
	Autumn	139.0±5.0 A a	118.7±3.1 A b	132.3±2.5 AB a
P (g/l)	Spring	13.7±0.6 A a	12.7±1.5 A a	13.3±1.5 A a
	Summer	5.7±0.6 B a	7.0±0.0 B a	9.0±1.7 A a
	Autumn	17.7±9.0 A a	10.3±2.1 AB a	18.0±7.0 A a
Ca (g/l)	Spring	329.7±39.5 A a	304.7±78.7 A a	248.7±28.0 A a
	Summer	309.7±18.1 A a	277.3±12.7 A a	270.3±13.7 A a
	Autumn	181.3±13.1 B a	292.7±139.7 A a	166.7±4.2 B a
Mg (g/l)	Spring	64.0±3.6 A a	61.3±5.9 A ab	53.7±2.9 B b
	Summer	59.0±1.0 A a	65.7±6.0 A a	63.3±4.2 A a
	Autumn	55.3±12.7 A a	61.0±3.0 A a	50.0±2.0 B a
