# Supplementary material for: In-depth insight into the short-term effect of floor management practice on young apple trees development and soil microbial biodiversity and activity
Source: PLoS One. 2025 Aug 7;20(8):e0329979. doi: 10.1371/journal.pone.0329979 (PMC12331084; doi:10.1371/journal.pone.0329979)
Supplement: S2 Table — Means±SD, n = 3. Different letters show statistically significant differences between sampling points within each compound class for p ≤ 0.05. (XLSX) [file pone.0329979.s002.xlsx]

## Sheet: S2 Table
S2 Table. Bacterial activity (AWCD) for six compound classes analysed with Biolog EcoPlate as affected by two kinds of living mulches mixtures during the vegetative season. Means±SD, n=3. Different letters show statistically significant differences between sampling points within each compound class for p≤0.05
Timepoint	Compound class
	Carbohydrates	Amino Acids	Carboxylic Acids	Polymers	Phenolic Compounds	Amines
Spring	0.57±0.15 b	1.23±0.14 b	1.28±0.28 b	0.80±0.14 c	0.44±0.23 b	0.76±0.30 b
Summer	1.70±0.15 a	1.60±0.13 a	1.67±0.20 a	1.55±0.27 a	1.01±0.32 a	1.63±0.26 a
Autumn	0.67±0.22 b	1.25±0.29 b	1.34±0.27 b	0.98±0.10 b	0.81±0.27 a	0.99±0.51 b
