# Supplementary material for: In-depth insight into the short-term effect of floor management practice on young apple trees development and soil microbial biodiversity and activity
Source: PLoS One. 2025 Aug 7;20(8):e0329979. doi: 10.1371/journal.pone.0329979 (PMC12331084; doi:10.1371/journal.pone.0329979)
Supplement: S3 Table — Different letters show statistically significant differences between treatments within each sampling point for p ≤ 0.05. (XLSX) [file pone.0329979.s003.xlsx]

## Sheet: S3 Table
S3 Table. Bacterial activity between soil samples collected from tested treatments in different parts of the 2022 vegetative season. Different letters show statistically significant differences between treatments within each sampling point for p≤0.05.
	Spring Timepoint
Treatment	2-Hydroxy Benzoic Acid	a-KetoButyric Acid	Glycyl-L-Glutamic Acid	i-Erythritol	D,L-a-Glycerol Phosphate	a-Cyclodextrin	Glycogen	L-Threonine	D-Xylose	L-Phenylalanine	Phenylethyl-amine	a-D-Lactose	b-Methyl-D-Glucoside	Glucose-1-Phosphate	D-Cellobiose	D-Malic Acid	Itaconic Acid	L-Asparagine	D-Mannitol	L-Arginine	Pyruvic Acid Methyl Ester	g-AminoButyricAcid	D-Galacturonic Acid	L-Serine	4-Hydroxy Benzoic Acid	Putrescine	N-Acetyl-D-Glucosamine	D-Glucosaminic Acid	D-Galactonic Acid g-Lactone	Tween 80	Tween 40
Control	0.01 a	0.32 a	0.22 a	0.07 a	0.16 ab	0.09 a	0.04 a	0.45 a	0.12 a	1.29 a	0.87 a	0.09 a	0.16 a	0.03 b	0.26 b	2.21 a	1.53 a	2.26 a	1.99 a	2.29 a	1.65 a	2.12 a	1.88 a	1.4 a	1.36 a	0.91 a	1.12 a	1.3 a	1.23 a	1.21 a	1.43 a
Mix1	0.03 a	0.24 a	0.27 a	0.2 a	0.25 a	0.06 a	0.07 a	0.38 a	0.17 a	0.88 ab	0.69 a	0.37 a	0.37 a	0.9 a	1.05 a	1.88 a	1.11 b	2.66 a	2.11 a	1.79 a	1.38 a	1.54 a	2.19 a	2.13 a	0.93 ab	1.14 a	1.15 a	1.51 a	1.2 a	1.74 a	1.9 a
Mix2	-0.06 a	0.45 a	0.21 a	0.16 a	0.06 b	0.11 a	0.18 a	0.49 a	0.14 a	0.62 b	0.05 a	-0.02 a	0.11 a	0.01 b	0.34 b	0.22 b	0.19 c	2.17 a	1.55 a	1.85 a	1.51 a	1.71 a	1.49 a	1.46 a	0.45 b	1.14 a	1.56 a	1.23 a	1.3 a	1.41 a	1.77 a
Treatment	Summer Timepoint
Control	0 a	0.54 a	0.79 a	0.64 b	1.41 a	1.34 a	1.52 ab	1.44 a	2.47 a	2.25 a	2.11 a	2.63 a	2.36 a	1.95 ab	2.46 a	1.09 a	2.26 a	2.43 b	2.66 a	2.08 b	2.27 b	2.09 a	2.06 a	2.22 a	1.58 c	1.54 a	2.01 ab	2.19 a	2.1 a	1.86 a	2 b
Mix1	0.1 a	0.59 a	0.63 a	0.57 b	0.57 b	1.39 a	0.88 b	1.54 a	1.91 a	1.57 a	1.74 a	1.46 b	2.23 a	1.85 b	2.21 a	1.25 a	2.17 a	2.33 b	2.55 a	2.46 ab	1.99 b	2.49 a	2.35 a	2.09 a	2.34 b	1.84 a	1.97 b	2.29 a	1.87 a	2.05 a	2.06 b
Mix2	0.1 a	0.59 a	1.02 a	1.44 a	1.1 ab	1.74 a	2.16 a	0.66 a	2.03 a	1.62 a	2.38 a	2.11 a	2.33 a	2.19 a	2.45 a	1.81 a	2.51 a	2.87 a	2.67 a	2.79 a	2.6 a	2.39 a	2.43 a	2.55 a	2.9 a	1.72 a	2.32 a	2.43 a	2.16 a	2.28 a	2.4 a
Treatment	Autumn Timepoint
Control	0.04 a	0.27 a	0.68 a	0.02 c	0.68 a	0 a	0.14 b	0.31 a	-0.02 b	1.21 a	0.52 b	0 b	0.05 b	0.03 c	0.07 b	0.98 a	2.31 a	2.5 a	2.97 a	2.42 a	2.35 a	2.23 a	1.05 ab	2.55 a	1.74 ab	1.45 a	0.94 b	2.4 a	1.3 a	1.76 ab	1.86 a
Mix1	0.09 a	0.17 a	0.17 a	0.09 b	0.12 a	0.07 a	1.24 a	0.18 a	0.1 a	0.71 a	0.16 b	0.13 b	0.19 b	0.07 b	0.22 b	1 a	2.24 a	1.42 a	1.64 b	2.02 b	1.57 b	1.89 a	0.13 b	2 a	1.1 b	0.86 b	1.29 ab	2.21 a	1.44 a	1.58 b	1.59 a
Mix2	0.05 a	0.01 a	0.9 a	0.75 a	0.38 a	0.12 a	0.22 b	0.33 a	0 b	0.72 a	1.54 a	0.46 a	1.63 a	1.08 a	1.55 a	1.86 a	0.02 b	1.67 a	1.86 b	1.74 c	1.66 b	2.01 a	1.98 a	1.91 a	2.14 a	1.72 a	1.82 a	0.89 b	0.54 b	1.87 a	1.9 a
